# Supplementary material for: Hemoadsorption in the Management of Septic Shock: A Systematic Review and Meta-Analysis
Source: J Clin Med. 2025 Mar 27;14(7):2285. doi: 10.3390/jcm14072285 (PMC11989519; doi:10.3390/jcm14072285)
Supplement: Supplementary file 1 [file jcm-14-02285-s001.zip]

Archive with 1 entries (1 files):
- jcm-3505942-supplementary.pdf
